# Supplementary material for: Instruments used to assess gender-affirming healthcare access: A scoping review
Source: PLoS One. 2024 Jun 3;19(6):e0298821. doi: 10.1371/journal.pone.0298821 (PMC11146745; doi:10.1371/journal.pone.0298821)
Supplement: S1 Data — (XLSX) [file pone.0298821.s002.xlsx]

## Sheet: Supplementary data 1. Charting 
Factors assessed	Bakko et al (2020)	Bradford et al (2013)	Brethereton et al (2021)	Burgwal & Motmans (2020)	Clark et al (2018)	Costa et al (2018)	El-Hadi et al (2018)	Eyssel et al (2017)	Ettner et al (2016)	Feldman et al (2021)	Heard et al (2018)	Hughto et al (2017)	Johns et al (2017)	Kattari et al (2020)	Kachen et al (2020)	Koehler et al (2017)	Lee et al (2018)	Lee et al (2021)	Lett et al (2021)	Lozano-Verduco & Melendez (2021)	Manzoor et al (2022)	McNeil et al (2013)	Nemoto et al (2008)	Newhook et al 2018)	Pitts et al (2009)	Puckett et al (2018)	Reback et al (2018)	Ross et al (2021)	Sanchez et al (2009)	Scheim et al (2019)	Sha et al (2021)	Sineath et al (2016)	Sorbara et al (2021)	Strauss et al (2022)	Strousma et al (2020)	Wilson et al (2014)	Polonijo et al (2020)	Gandy et al (2020)	Tabaac et al (2020)	Nolan et al (2020)	Nolan et al (2020)	Total
Approachability
Lack of service information			1	1	1	1	1		1								1						1	1		1												1		1	1	13
Pathways difficult to navigate			1	1		1	1		1																	1																6
Acceptability
Experienced discrimination in healthcare		1	1	1		1	1				1	1			1			1		1	1	1	1		1	1	1				1						1					18
Gender identity considerations	1	1		1	1	1				1				1	1	1	1	1	1		1							1					1		1	1						17
Family/peers not supportive		1			1		1										1				1			1		1		1					1					1		1	1	12
Fear of seeking care				1		1				1	1						1							1				1				1							1	1	1	11
Unsure if want/need medical intervention				1	1	1	1									1	1					1		1						1		1						1				11
Age												1		1												1		1				1	1	1		1	1		1			10
Fertility/child related considerations				1			1										1									1													1			5
Not out											1															1					1		1									4
Ethnoracial considerations																			1				1													1	1					4
Fear of discrimination in healthcare				1																																		1				2
Readiness																																1							1			2
Established social transition												1																														1
Hoped feeling would go away					1																																					1
Feeling of shame																					1																					1
Internalised transphobia																															1											1
Uncomfortable discussing gender																																	1									1
Religious considerations (self or parents)																																	1									1
Negative expectations for the future																															1											1
If provider is trans themselves									1																																	1
Availability and Accommodation
Finding a provider/service		1	1	1	1	1	1			1		1			1	1	1				1	1	1		1							1					1			1	1	19
Denied care						1	1				1	1		1	1		1				1	1				1		1									1					12
Waiting times				1							1											1	1	1	1					1				1								8
Geographical considerations																										1		1										1		1	1	5
Homelessness													1														1		1													3
Surgical follow up								1																																		1
Affordability
Financial cost			1	1	1	1	1			1		1		1	1		1				1		1		1	1		1	1			1					1	1	1	1	1	22
Health insurance coverage/denial	1	1		1			1			1		1			1										1	1	1					1			1	1	1	1	1	1	1	18
Appropriateness
Expertise and skill of provider (Need to teach)				1		1	1		1	1	1	1			1						1	1	1	1	1	1			1			1					1	1	1	1	1	21
Comfort with provider						1			1		1				1							1			1			1	1	1				1				1		1	1	13
Mental health assessment requirement			1					1				1					1					1				1		1				1							1	1	1	11
Confidence in service available				1																		1												1								3
Model of care (centralised MDT vs decentralised)								1		1																		1														3
Need to prove gender																												1														1
Pre intervention counselling								1																																		1
Communication and contact with service								1																																		1
Regular contact with a set person								1																																		1
Integration of peer support programmes								1																																		1
Commitment to research								1																																		1
Involvement in decision making								1																																		1

## Sheet: Supplementary data 2. Charting 
Factors assessed	Clark et al (2018)	Heard et al (2018)	Newhook et al 2018)	Scheim et al (2019)	Sorbara et al (2021)	Strauss et al (2022)	Tabaac et al (2020)	Lozano-Verduco & Melendez (2021)	Total
Approachability
Lack of service information	1		1						2
Pathways difficult to navigate									0
Acceptability									0
Experienced discrimination in healthcare		1						1	2
Gender identity considerations	1				1				2
Family/peers not supportive	1		1		1				3
Fear of seeking care		1	1				1		3
Unsure if want/need medical intervention	1		1	1					3
Age					1	1	1		3
Fertility/child related considerations							1		1
Not out		1			1				2
Ethnoracial considerations									0
Fear of discrimination in healthcare									0
Readiness							1		1
Established social transition									0
Hoped feeling would go away	1								1
Feeling of shame									0
Internalised transphobia									0
Uncomfortable discussing gender					1				1
Religious considerations (self or parents)					1				1
Negative expectations for the future									0
If provider is trans themselves									0
Availability and Accommodation									0
Finding a provider/service	1								1
Denied care		1							1
Waiting times		1	1	1		1			4
Geographical considerations									0
Homelessness									0
Surgical follow up									0
Affordability									0
Financial cost	1						1		2
Health insurance coverage/denial							1		1
Appropriateness									0
Expertise and skill of provider (Need to teach)		1	1				1		3
Comfort with provider		1		1		1			3
Mental health assessment requirement							1		1
Confidence in service available						1			1
Model of care (centralised MDT vs decentralised)									0
Need to prove gender									0
Pre intervention counselling									0
Communication and contact with service									0
Regular contact with a set person									0
Integration of peer support programmes									0
Commitment to research									0
Involvement in decision making									0
